# Supplementary material for: Viral lower respiratory tract infections—strict admission guidelines for young children can safely reduce admissions
Source: Eur J Pediatr. 2021 Apr 8;180(8):2473–83. doi: 10.1007/s00431-021-04057-4 (PMC8285352; doi:10.1007/s00431-021-04057-4)
Supplement: Supplementary file 1 — (XLSX 9 kb) [file 431_2021_4057_MOESM1_ESM.xlsx]

## Sheet: Ark1
List of ICD 10 codes used to identify children with VLRTI			European Journal of Pediatrics:
J10.0	Influenza with pneumonia		Viral lower respiratory tract infections - strict admission guidelines for young children can safely reduce admissions.
J11.0	Influenza with pneumonia		Lise Beier Havdal1
J12	Viral pneumonia, all subgroups		Britt Nakstad MD1,2
J20.4 - J20.7	Acute viral bronchitis		Hans Olav Fjærli1
J20.8	Acute bronchitis due to other specified organisms		Christian Ness1
J20.9	Acute bronchitis, unspecified		Christopher Inchley1
J21	Acute bronchiolitis, all subgroups		1 Department of Pediatric and Adolescent Medicine, Akershus University Hospital
J22	Unspecified acute lower respiratory infection, all subgroups		2Institute of Clinical Medicine, University of Oslo, Norway.
ESM1: List of ICD-10 codes used to identify children with viral lower respiratory tract infection.			Correspondence:
			Email: lisebh@medisin.uio.no
