# Supplementary material for: Viral lower respiratory tract infections—strict admission guidelines for young children can safely reduce admissions
Source: Eur J Pediatr. 2021 Apr 8;180(8):2473–83. doi: 10.1007/s00431-021-04057-4 (PMC8285352; doi:10.1007/s00431-021-04057-4)
Supplement: Supplementary file 2 — (XLSX 11 kb) [file 431_2021_4057_MOESM2_ESM.xlsx]

## Sheet: Ark1
List of ICD 10 codes used to identify children with comorbidities
Congenital heart disease	Q20	Congenital malformations of cardiac chambers and connections		European Journal of Pediatrics:
				Viral lower respiratory tract infections - strict admission guidelines for young children can safely reduce admissions.
	Q21	Congenital malformations of cardiac septa		Lise Beier Havdal1
	Q22	Congenital malformations of pulmonary and tricuspid valves		Britt Nakstad MD 1,2
	Q23	Congenital malformations of aortic and mitral valves		Hans Olav Fjærli1
	Q24	Other congenital malformations of heart		Christian Ness1
	Q25	Congenital malformations of great arteries		Christopher Inchley1
	Q26	Congenital malformations of great veins		1 Department of Pediatric and Adolescent Medicine, Akershus University Hospital
	I50	Congestive heart failure		2Institute of Clinical Medicine, University of Oslo, Norway.
Chronic respiratory disease	P27	Chronic respiratory disease originating in the perinatal period
	Q32	Congenital malformations of trachea and bronchus		Correspondence:
	Q33	Congenital malformations of lung		Email: lisebh@medisin.uio.no
	Q34	Other congenital malformations of respiratory system
	Q79.0	Congenital malformations of the musculoskeletal system
	E84	Cystic fibrosis
Prematurity	P07.2	Extreme immaturity
	P07.3	Other preterm infants
Neuromuscular disease	E71-E72	Metabolic disorders
	E75-E77	Metabolic disorders
	E79.1	Metabolic disorders
	E80.5	Metabolic disorders
	G09	Sequelae of inflammatory diseases of central nervous system
	G10-G14	Systemic atrophies primarily affecting the central nervous system
	G35-G37	Demyelinating diseases of the central nervous system
	G40-G47	Episodic and paroxysmal disorders
	G70-G73	Diseases of myoneural junction and muscle
	G80-G83	Cerebral palsy and other paralytic syndromes
	Q90	Down´s syndrome
Immunodeficiency	B20-B24	Human immunodeficiency virus
	D46	Myelodysplastic syndromes
	D57	Sickle-cell disorders
	D61	Other aplastic anemias
	D70	Agranulocytosis
	D71	Functional disorders of polymorphonuclear neutrophils
	D73.0-73.2	Diseases of spleen
	D76	Other specified diseases with participation of lymphoreticular and reticulohistiocytic tissue
	D80-D84	Certain disorders involving the immune mechanism
ESM2: List of ICD 10 codes used to identify children with comorbidities.
